# Supplementary material for: Genomic prediction in Persian walnut: Optimization levers according to genetic architecture of complex traits
Source: Plant Genome. 2025 May 14;18(2):e70047. doi: 10.1002/tpg2.70047 (PMC12078886; doi:10.1002/tpg2.70047)
Supplement: Supplementary file 1 — Table S1. Summary of phenotyping data available and broad‐sense heritabilities. [file TPG2-18-e70047-s001.xlsx]

## Sheet: Table S1
Table S1. Summary of phenotyping data available and broad-sense heritabilities
Trait/Category	Abbreviation	Reference	Available data	Min - Max*	Range*	H²
Phenological traits on 155 accessions
Dichogamy	PHENO_d	Bernard et al. (2020)	BLUPs 2018/2019	-2.31 - 4.02	6.32	0.89
Budbreak date	PHENO_bd		BLUPs 2018/2019	-24.40 - 29.80	54.21	0.96
Female flowering date	PHENO_ffd		BLUPs 2018/2019	-23.87 - 28.04	51.91	0.96
Male flowering date	PHENO_mfd		BLUPs 2018/2019	-12.20 - 30.74	42.94	0.93
Nut traits on 160 accessions
Nut length	NUT_l	Bernard et al. (2021)	BLUPs 2017/2018	-10.02 - 13.40	23.42	0.95
Nut face diameter	NUT_fd		BLUPs 2017/2018	-6.54 - 7.71	14.25	0.88
Nut profile diameter	NUT_pd		BLUPs 2017/2018	-5.23 - 9.14	14.37	0.91
Nut volume	NUT_v		2018	10,382.05 - 42,813.08	32,431.03	-
Empty space volume	NUT_esv		2018	4,536.51 - 24,212.21	19,675.70	-
Nut filling ratio	NUT_fr		2018	0.21 - 0.37	0.17	-
Nut weight	NUT_w		BLUPs 2017/2018	-505.76 - 1005.84	1511.59	0.90
Shell traits on 160 accessions
Shell sphericity	SHELL_s	Bernard et al. (2021)	2018	0.84 - 0.93	0.09	-
Shell rugosity	SHELL_r		2018	1.07 - 1.19	0.12	-
Shell volume	SHELL_v		2018	2,390.66 - 9,051.88	6,661.22	-
Shell thickness	SHELL_t		2018	0.73 - 1.49	0.75	-
Shell surface area	SHELL_sa		2018	2,622.59 - 7,093.53	4,470.94	-
Shell suture strength	SHELL_ss		BLUPs 2017/2018	-144.20 - 243.52	387.72	0.79
Shell face strength	SHELL_fs		BLUPs 2017/2018	-164.02 - 297.22	461.24	0.82
Nutritional quality traits on 165 accessions
Saturated fatty acids content	QUAL_sfa	Bernard et al. (2021)	2018	8.60 - 11.29	2.69	-
Monounsaturated fatty acids content	QUAL_mufa		2018	11.77 - 25.33	13.56	-
Polyunsaturated fatty acids content	QUAL_pufa		2018	63.91 - 78.13	14.22	-
Tocopherols content	QUAL_t		2018	40.00 - 646.00	606.00	-
Vitamin E activity	QUAL_vea		2018	0.20 - 8.30	8.10	-
Kernel traits on 160 accessions
Kernel volume	KERNEL_v	Bernard et al. (2021)	2018	3,408.85 - 9,548.93	6,140.08	-
Kernel weight	KERNEL_w		BLUPs 2017/2018	-178.58 - 117.97	296.55	0.79
* Min-Max and Range are given for BLUPs when available, or for one single year otherwise
