# Supplementary material for: Genomic prediction in Persian walnut: Optimization levers according to genetic architecture of complex traits
Source: Plant Genome. 2025 May 14;18(2):e70047. doi: 10.1002/tpg2.70047 (PMC12078886; doi:10.1002/tpg2.70047)
Supplement: Supplementary file 2 — Table S2. SNPs identified associated to the traits by GWAS included as fixed‐effect cofactors (rrBLUP, 364,275 SNPs, and training set size 80%). [file TPG2-18-e70047-s003.xlsx]

## Sheet: Table S2
Table S2. SNPs identified associated to the traits by GWAS included as fixed-effect cofactors (rrBLUP, 364,275 SNPs, and training set size 80%)
Trait	SNP	Chromosome	Position (bp)	P-value	PEV	Allelic effect	Reference
PHENO_bd	AX-171179714	1	6,514,832	8.95E-19	30.6	G/T (-5.9)	Bernard et al. (2020)
	AX-171557178	2	36,586,423	2.84E-14	27.3	A/T (-4.7)
	AX-171040881	4	591.186	3.70E-09	4.8	G/T (-3.2)
	AX-171522523	8	5,949,933	5.41E-09	3.2	A/T (-2.6)
	AX-171509630	15	1,111,543	9.92E-09	6.8	A/G (2.6)
NUT_l	AX-170748449	5	13,134,800	5.02E-10	14.5	T/C (2.9)	Bernard et al. (2021)
	AX-170808025	15	4,444,194	3.23E-09	15.4	T/G (1.5)
	AX-171077810	8	25,778,592	6.88E-09	<0.1	A/G (1.2)
	AX-171191763	11	20,831,595	3.66E-08	14.5	C/T (2.4)
KERNEL_w	AX-171207844	1	39,963,556	5.17E-09	11.5	G/T (15.3)	Bernard et al. (2021)
	AX-171547969	7	3,283,684	8.25E-09	4.7	T/A (-11.89)
	AX-170806411	4	23,487,069	4.85E-08	10.5	C/A (28.3)
