# Supplementary material for: Genomic prediction in Persian walnut: Optimization levers according to genetic architecture of complex traits
Source: Plant Genome. 2025 May 14;18(2):e70047. doi: 10.1002/tpg2.70047 (PMC12078886; doi:10.1002/tpg2.70047)
Supplement: Supplementary file 3 — Table S3. Comparison of prediction accuracy for rrBLUP, 3600 SNPs, 80% training set size according to the consideration or not of the SVD. [file TPG2-18-e70047-s004.xlsx]

## Sheet: Table S3
Table S3. Comparison of prediction accuracy for rrBLUP, 3,600 SNPs, 80% training set size according to the consideration or not of the SVD*
Trait	Mean ± stand. var. not considering SVD* ("rrBLUP" R package)	Mean ± stand. dev. considering SVD* ("STPGA" R package)
PHENO_d	0.48 ± 0.03	0.49 ± 0.15
PHENO_bd	0.74 ± 0.02	0.75 ± 0.06
PHENO_ffd	0.76 ± 0.01	0.77 ± 0.08
PHENO_mfd	0.59 ± 0.03	0.61 ± 0.11
NUT_l	0.44 ± 0.04	0.47 ± 0.13
NUT_fd	0.46 ± 0.04	0.46 ± 0.08
NUT_pd	0.42 ± 0.04	0.50 ± 0.09
NUT_v	0.45 ± 0.02	0.46 ± 0.20
NUT_esv	0.44 ± 0.03	0.46 ± 0.11
NUT_fr	0.43 ± 0.05	0.48 ± 0.10
NUT_w	0.37 ± 0.06	0.35 ± 0.25
SHELL_s	0.30 ± 0.04	0.23 ± 0.16
SHELL_r	0.31 ± 0.03	0.30 ± 0.17
SHELL_v	0.23 ± 0.05	0.23 ± 0.20
SHELL_t	0.15 ± 0.04	0.11 ± 0.12
SHELL_sa	0.36 ± 0.05	0.35 ± 0.11
SHELL_ss	0.22 ± 0.03	0.28 ± 0.15
SHELL_fs	0.18 ± 0.05	0.14 ± 0.10
QUAL_sfa	0.37 ± 0.04	0.45 ± 0.11
QUAL_mufa	0.39 ± 0.05	0.38 ± 0.13
QUAL_pufa	0.34 ± 0.03	0.38 ± 0.09
QUAL_t	0.08 ± 0.04	0.11 ± 0.12
QUAL_vea	-0.08 ± 0.08	0.02 ± 0.09
KERNEL_v	0.49 ± 0.03	0.49 ± 0.14
KERNEL_w	0.53 ± 0.02	0.47 ± 0.07
* SVD for Singular value Decomposition, a method of dimensionality reduction of the genotyping matrix
