# Supplementary material for: Genomic prediction in Persian walnut: Optimization levers according to genetic architecture of complex traits
Source: Plant Genome. 2025 May 14;18(2):e70047. doi: 10.1002/tpg2.70047 (PMC12078886; doi:10.1002/tpg2.70047)
Supplement: Supplementary file 4 — Table S4. prediction accuracies obtained using rrBLUP, 364,275 SNPs, and a training size of 80% according to the training set optimization algorithm and the addition of SNP peaks from GWAS as fixed‐effect cofactors. [file TPG2-18-e70047-s002.xlsx]

## Sheet: Table S4
Table S4. Prediction accuracies obtained using rrBLUP, 364,275 SNPs and a training size of 80% according to the training set optimization algorithm and the addition of SNP peaks from GWAS as fixed-effect cofactors
Trait	PHENO_bd	NUT_l	KERNEL_w
Optimization A	5 SNPs using FarmCPU	4 SNPs using FarmCPU	3 SNPs using FarmCPU
Random	0.78 ± 0.06	0.54 ± 0.12	0.57 ± 0.07
Random + GWAS peaks	0.39 ± 0.14	0.28 ± 0.24	0.50 ± 0.08
CDmean	0.78 ± 0.03	0.44 ± 0.03	0.35 ± 0.03
CDmean + GWAS peaks	0.56 ± 0.03	0.25 ± 0.02	0.36 ± 0.02
PEVmean	0.73 ± 0.04	0.39 ± 0.03	0.34 ± 0.01
PEVmean + GWAS peaks	0.61 ± 0.05	0.22 ± 0.03	0.35 ± 0.01
Optimization B	Only "top" SNP using FarmCPU
Random	0.81 ± 0.05	0.50 ± 0.12	0.60 ± 0.07
Random + GWAS peaks	0.76 ± 0.06	0.44 ± 0.12	0.58 ± 0.07
CDmean	0.77 ± 0.06	0.45 ± 0.03	0.35 ± 0.04
CDmean + GWAS peaks	0.75 ± 0.05	0.43 ± 0.03	0.36 ± 0.04
PEVmean	0.71 ± 0.04	0.39 ± 0.01	0.33 ± 0.01
PEVmean + GWAS peaks	0.70 ± 0.03	0.36 ± 0.00	0.36 ± 0.01
